# Supplementary material for: Genetic Ablation of the Nutrient Sensor Ogt in Endocrine Progenitors Is Dispensable for β-Cell Development but Essential for Maintenance of β-Cell Mass
Source: Biomedicines. 2022 Dec 30;11(1):105. doi: 10.3390/biomedicines11010105 (PMC9855876; doi:10.3390/biomedicines11010105)
Supplement: Supplementary file 1 [file biomedicines-11-00105-s001.zip]

Archive with 1 entries (1 files):
- biomedicines-2118626-SI.pdf
